# Supplementary material for: Expression of KK-LC-1, a cancer/testis antigen, at non-tumour sites of the stomach carrying a tumour
Source: Sci Rep. 2018 Apr 17;8:6131. doi: 10.1038/s41598-018-24514-9 (PMC5904109; doi:10.1038/s41598-018-24514-9)
Supplement: Supplementary file 1 — Supplementary table 1 [file 41598_2018_24514_MOESM1_ESM.xlsx]

## Sheet: Sheet1
Table1. Patient characters of gastric cancer
Clinicopathological parameters	Categories	n=83
Age	-	69.6 ± 11.1
Gender	male	48 (58%)
	female	35 (42%)
Laparoscopic approach	-	20 (24%)
Operatation procedures	Proximal gastrectomy (PGR)	1 (1%)
	Distal gastrectomy (DGR)	48 (58%)
	Pyrolus preserving gastrectomy(PPG)	3 (3%)
	Total gastrectomy (TGR)	31 (38%)
Lymph node dissection	D0	2 (2%)
	D1	9 (11%)
	D1+	31 (38%)
	D2	41 (49%)
Operative time (min)	-	290 ± 81
Estimated blood loss (ml) (median [IQR])	-	419 ± 489
ASA physical status classification	I	22 (26%)
	II	52 (63%)
	III	9 (11%)
Location	Upper	21 (25%)
	Middle	26 (32%)
	Lower	36 (43%)
Tumor size (mm)	-	55 ± 31.7
Multicentric cancer	-	5 (6%)
Macroscopic type (pathological)	0	22 (27%)
	1	2 (2%)
	2	27 (33%)
	3	21 (25%)
	4	9 (11%)
	5	2 (2%)
Lymphatic permeation	ly0	22 (27%)
	ly1	32 (38%)
	ly2	15 (18%)
	ly3	14 (17%)
Vascular permeation	v0	31 (37%)
	v1	20 (24%)
	v2	20 (24%)
	v3	12 (15%)
Postoperative adjuvant therapy	-	3 (4%)
JGCA 14th T factor	pT1a	12 (14%)
	pT1b	18 (22%)
	pT2	16 (19%)
	pT3	10 (12%)
	pT4a, pT4b	27 (33%)
JGCA 14th N factor	pN0	41 (49%)
	pN1	12 (14%)
	pN2	13 (16%)
	pN3	17 (21%)
JGCA 14th pStage	Ia	22 (27%)
	Ib	12 (14%)
	IIa	14 (17%)
	IIb	8 (10%)
	IIIa	1 (1%)
	IIIb	7 (8%)
	IIIc	5 (6%)
	IV	14 (17%)
Values are presented as mean ± standard deviation or number (%).
ASA; American Society of Anesthesiologists , JGCA; Japanese Classification of Gastric Cancer.

## Sheet: 171109rev
Supplementary Table1. Patient characters of gastric cancer
Clinicopathological parameters	Categories	n=83
Age	-	69.6 ± 11.1
Gender	male	48 (58%)
	female	35 (42%)
Laparoscopic approach	-	20 (24%)
Operatation procedures	Proximal gastrectomy (PGR)	1 (1%)
	Distal gastrectomy (DGR)	48 (58%)
	Pyrolus preserving gastrectomy(PPG)	3 (3%)
	Total gastrectomy (TGR)	31 (38%)
Lymph node dissection	D0	2 (2%)
	D1	9 (11%)
	D1+	31 (38%)
	D2	41 (49%)
ASA physical status classification	I	22 (26%)
	II	52 (63%)
	III	9 (11%)
Location	Upper	21 (25%)
	Middle	26 (32%)
	Lower	36 (43%)
Tumor size (mm)	-	55 ± 31.7
Multicentric cancer	-	5 (6%)
Macroscopic type (pathological)	0	22 (27%)
	1	2 (2%)
	2	27 (33%)
	3	21 (25%)
	4	9 (11%)
	5	2 (2%)
Lymphatic permeation	ly0	22 (27%)
	ly1	32 (38%)
	ly2	15 (18%)
	ly3	14 (17%)
Vascular permeation	v0	31 (37%)
	v1	20 (24%)
	v2	20 (24%)
	v3	12 (15%)
Postoperative adjuvant therapy	-	3 (4%)
JGCA 14th T factor	pT1a	12 (14%)
	pT1b	18 (22%)
	pT2	16 (19%)
	pT3	10 (12%)
	pT4a, pT4b	27 (33%)
JGCA 14th N factor	pN0	41 (49%)
	pN1	12 (14%)
	pN2	13 (16%)
	pN3	17 (21%)
JGCA 14th pStage	Ia	22 (27%)
	Ib	12 (14%)
	IIa	14 (17%)
	IIb	8 (10%)
	IIIa	1 (1%)
	IIIb	7 (8%)
	IIIc	5 (6%)
	IV	14 (17%)
Values are presented as mean ± standard deviation or number (%).
ASA; American Society of Anesthesiologists , JGCA; Japanese Classification of Gastric Cancer.
